# Supplementary material for: A Recyclable, Adhesive, and Self-Healing Ionogel Based on Zinc–Halogen Coordination Anion Crosslinked Poly(ionic Liquid)/Ionic Liquid Networks for High-Performance Microwave Absorption
Source: Gels. 2025 Jun 5;11(6):436. doi: 10.3390/gels11060436 (PMC12191830; doi:10.3390/gels11060436)
Supplement: Supplementary file 1 [file gels-11-00436-s001.zip]

Archive with 1 entries (1 files):
- gels-3637991-supplementary.pdf
